# Supplementary material for: Pancreatic Lineage Specifier PDX1 Increases Adhesion and Decreases Motility of Cancer Cells
Source: Cancers (Basel). 2021 Aug 30;13(17):4390. doi: 10.3390/cancers13174390 (PMC8430990; doi:10.3390/cancers13174390)
Supplement: Supplementary file 1 [file cancers-13-04390-s001.zip]

Archive with 1 entries (1 files):
- cancers-1316583-supplementary.pdf
